# Supplementary material for: Integrated analysis of the oral and intestinal microbiome and metabolome of elderly people with more than 26 original teeth: a pilot study
Source: Front Microbiol. 2023 Oct 12;14:1233460. doi: 10.3389/fmicb.2023.1233460 (PMC10600518; doi:10.3389/fmicb.2023.1233460)
Supplement: Supplementary file 1 [file Table_1.XLSX]

## Sheet: readme
	Description
Supplementary Table 1	Disease under treatment and regular medicine in elderly group
Supplementary Table 2	Results of statistical tests (oral)
Supplementary Table 3	Results of statistical tests (fece)
Supplementary Table 4	Number and ratio of shared ASVs between oral and fecal samples
Supplementary Table 5	Correlation coefficients between oral and fecal sample metabolites

## Sheet: S1
subject id	Disease under treatment	Regular medicine
LIE001T1	Hypertension; Hyperlipidemia	Drug for hypertension and hyperlipidemia
LIE002T1	None	None
LIE004T1	None	None
LIE006T1	backache	Pain relief medication
LIE007T1	None	Stomach medicine
LIE008T1	No data	Ursodeoxycholic Acid; miya-bm tablets
LIE009T1	Hyperlipidemia; reflux esophagitis	Pilsicainide Hydrochloride Hydrate; Kallidinogenase
LIE010T1	None	Antihypertensive drug
LIE011T1	Hypertension	Amlodipine Besilate; Silodosin
LIE014T1	No data	No data
LIE means Elderly group

## Sheet: S2
		Healthy vs Elderly			Healthy vs Periodontal disease			Periodontal disease vs Elderly
	type of row	p value *a	q value *b	Fold change	p value *a	q value *b	Fold change	p value *c	Fold change
Streptococcus	genus	0.919043	0.919043	1.01613	0.51653	0.806887	1.08195	0.641756	0.93917
Neisseria	genus	0.0296238	0.118429	0.582398	0.0170368	0.125102	0.637699	0.332431	0.913281
Haemophilus	genus	0.00012205	0.0046379	0.298961	0.0303102	0.148237	0.691721	0.014373	0.4322
Rothia	genus	0.319218	0.505428	0.732049	0.851727	0.96402	0.88853	0.787963	0.823888
Prevotella	genus	0.00245482	0.0310944	2.13514	0.0151033	0.125102	1.82109	0.131939	1.17245
Veillonella	genus	0.00774581	0.0490568	2.44411	0.076695	0.283145	1.59256	0.365584	1.5347
Fusobacterium	genus	0.281311	0.464775	1.22911	0.938651	0.96402	1.07554	0.101653	1.14278
Gemella	genus	0.246583	0.425916	1.08118	0.530847	0.806887	1.23859	0.6055	0.872907
Porphyromonas	genus	0.760428	0.838808	1.09188	0.350008	0.633348	1.20934	0.76149	0.90287
Granulicatella	genus	0.528587	0.647945	0.826656	0.0968656	0.283145	1.27906	0.0535818	0.646301
Leptotrichia	genus	0.0296238	0.118429	2.2891	0.921174	0.96402	0.967853	0.0585753	2.36514
Schaalia	genus	0.528587	0.647945	1.42997	0.126437	0.318778	1.67388	0.638846	0.854287
Actinomyces	genus	0.36032	0.547687	0.956743	0.131987	0.318778	1.92383	0.718458	0.497313
Lautropia	genus	0.382064	0.558401	0.523579	0.156088	0.329518	0.59603	0.982239	0.878445
Alloprevotella	genus	0.056005	0.180972	0.272176	0.530847	0.806887	0.821107	0.0728687	0.331475
Capnocytophaga	genus	0.611315	0.725937	1.54447	0.0925237	0.283145	0.65619	0.124065	2.35369
Lactobacillus	genus	0.137385	0.274769	53.5704	0.905454	0.96402	0.379534	0.0721598	141.148
Campylobacter	genus	0.404595	0.564446	1.19552	0.605321	0.884699	1.12226	0.205632	1.06527
Saccharibacteria_(TM7)_[G-1]	genus	0.230394	0.416903	1.58399	0.51653	0.806887	1.11204	0.108448	1.42439
Corynebacterium	genus	0.6993	0.805255	1.24287	0.749762	0.890343	1.23186	0.785642	1.00894
Oribacterium	genus	0.00774581	0.0490568	1.87513	0.0925237	0.283145	0.793198	8.35915e-05	2.36401
Aggregatibacter	genus	0.90143	0.919043	1.31596	0.68963	0.890343	1.72284	0.876708	0.763829
Abiotrophia	genus	0.495745	0.647945	0.47076	0.729546	0.890343	0.755874	0.830477	0.622802
Treponema	genus	0.0745001	0.19575	3.40162	0.00193249	0.0367174	10.0373	0.79205	0.338898
Bergeyella	genus	0.0311654	0.118429	0.225515	0.0197529	0.125102	0.440026	0.600284	0.512505
Kingella	genus	0.0794591	0.19575	2.72059	0.877349	0.96402	0.882368	0.0967358	3.08329
Absconditabacteria_(SR1)_[G-1]	genus	0.0619114	0.180972	0.136966	0.278676	0.557352	0.310749	0.337075	0.440761
Stomatobaculum	genus	0.00243233	0.0310944	3.18212	0.142611	0.318778	1.92441	0.0248363	1.65355
Parvimonas	genus	0.0824213	0.19575	3.68522	0.140925	0.318778	1.99615	0.182151	1.84616
Selenomonas	genus	0.0223679	0.118429	5.05232	0.991127	0.991127	0.911962	0.0228238	5.54006
Lachnoanaerobaculum	genus	0.807108	0.851947	1.48801	0.748937	0.890343	0.717487	0.960589	2.07392
Cardiobacterium	genus	0.107648	0.240625	1.3921	0.334488	0.633348	0.599228	0.0181254	2.32315
Megasphaera	genus	0.00577616	0.0490568	5.55364	0.0312078	0.148237	1.88381	0.0839411	2.94809
Peptostreptococcus	genus	0.772586	0.838808	0.728213	0.0711583	0.283145	2.92109	0.21951	0.249295
Tannerella	genus	0.0573918	0.180972	2.99585	0.0110818	0.125102	3.40473	0.467792	0.879909
Saccharibacteria_(TM7)_[G-6]	genus	0.114533	0.241791	0.616182	0.745554	0.890343	1.50116	0.141718	0.410469
Arachnia	genus	0.185993	0.353387	2.1609	0.683033	0.890343	1.07382	0.181238	2.01235
Filifactor	genus	0.415907	0.564446	1.87481	0.00050348	0.0191323	28.0186	0.130837	0.066913
Urea	metabolite	0.669463	0.788363	0.919649	0.110875	0.644405	0.829811	0.356481	1.10826
5-Aminovalerate	metabolite	0.0124077	0.0525606	2.80503	0.834523	0.945993	1.12395	0.0085684	2.49569
Lactate	metabolite	0.404595	0.590437	0.729056	0.716728	0.893066	0.897731	0.823925	0.812109
Urate	metabolite	0.0534646	0.141797	1.35005	0.137723	0.644405	0.813113	0.000449021	1.66035
Propionate	metabolite	0.000233831	0.0101883	4.48879	0.338787	0.682543	1.59192	0.000614917	2.81974
Gly	metabolite	0.0194024	0.0664915	3.75781	0.530847	0.786254	1.94439	0.0216643	1.93264
Pro	metabolite	0.0486318	0.130111	2.51965	0.991227	1	1.50989	0.00654022	1.66877
Taurine	metabolite	8.73505e-05	0.00532838	2.23067	0.0631473	0.628512	1.66712	0.0020828	1.33804
Putrescine(1,4-Butanediamine)	metabolite	0.00774581	0.0393745	3.64329	0.422186	0.732412	1.79403	0.0143045	2.03079
3-Phenylpropionate	metabolite	0.611315	0.742833	0.883106	0.783413	0.928311	0.0439768	0.951242	20.0812
Ethanolamine phosphate	metabolite	0.0362802	0.1043	0.549635	0.0731037	0.628512	0.690938	0.71283	0.795491
Pyruvate	metabolite	0.640113	0.765625	1.17596	0.422186	0.732412	1.87253	0.805629	0.628005
Succinate	metabolite	0.886847	0.949766	0.854195	0.605321	0.830003	1.45726	0.810718	0.586164
3-Hydroxypropionate	metabolite	0.0155624	0.0585993	2.25557	0.733141	0.899341	0.718205	0.0045832	3.14057
N-Acetylneuraminate	metabolite	0.502335	0.695654	0.986084	0.190736	0.682543	1.22025	0.73316	0.8081
Allantoin	metabolite	0.0173897	0.0631411	1.53939	0.110875	0.644405	1.14073	0.0696819	1.34947
Indole-3-acetaldehyde	metabolite	0.919043	0.965504	0.976925	0.47481	0.768508	0.87498	0.673381	1.11651
Lys	metabolite	0.0240459	0.0797172	3.71106	0.222297	0.682543	2.91174	0.0829054	1.27451
Butyrate	metabolite	0.00214409	0.0204359	3.03425	0.266786	0.682543	1.66427	0.00521502	1.82317
1-Methyl-2-pyrrolidinone	metabolite	0.00415389	0.028794	4.13023	0.190736	0.682543	1.2932	0.00660315	3.1938
Ala	metabolite	0.00415389	0.028794	2.83934	0.248306	0.682543	1.61141	0.0182891	1.76202
Glu	metabolite	0.0586919	0.151704	2.35097	0.51653	0.786254	1.56217	0.042579	1.50493
Ornithine	metabolite	0.0362802	0.1043	3.6884	0.176253	0.682543	1.95002	0.137116	1.89147
Tyr	metabolite	0.00141546	0.0183393	2.79607	0.0543392	0.628512	2.18776	0.0160942	1.27805
Arg	metabolite	0.0296238	0.095108	2.10607	0.574972	0.809602	1.25453	0.020706	1.67877
N-Acetylglucosamine	metabolite	0.0704227	0.176057	2.71795	0.76657	0.922233	1.22564	0.0417229	2.21758
Gln	metabolite	0.00774581	0.0393745	2.3096	0.716728	0.893066	1.60589	0.00431072	1.4382
Creatine	metabolite	0.0586919	0.151704	1.74575	0.921174	0.983839	1.06079	0.0582534	1.6457
His	metabolite	0.00245482	0.0220212	3.85193	0.033835	0.628512	1.74258	0.0182563	2.21048
Glycerophosphate	metabolite	0.611315	0.742833	0.953953	0.435012	0.739054	0.826438	0.0175774	1.15429
Citrulline	metabolite	0.00280626	0.0237753	4.04922	0.0631473	0.628512	2.19224	0.0159277	1.84707
Phe	metabolite	0.00079623	0.0127816	3.12244	0.0419443	0.628512	2.26749	0.0123946	1.37705
Indole-3-acetamide	metabolite	0.404595	0.590437	0.739888	0.361461	0.682543	0.253316	0.102728	2.92081
Benzamide	metabolite	0.00873391	0.0416225	2.85759	0.350008	0.682543	1.22489	0.015184	2.33293
p-Hydroxyphenylacetate	metabolite	0.00450866	0.0292584	5.66135	0.112663	0.644405	2.41321	0.062147	2.34598
Ser	metabolite	0.00983315	0.0441046	2.23126	0.590056	0.819813	1.47494	0.00315114	1.51278
Cadaverine	metabolite	0.00983315	0.0441046	7.61216	0.137723	0.644405	3.19204	0.0255417	2.38473
Citrate	metabolite	0.55552	0.695654	0.764165	0.530847	0.786254	0.693822	0.984848	1.10139
Asp	metabolite	0.0139063	0.0558082	2.50409	0.409585	0.732412	1.30682	0.00997724	1.91618
Threonate	metabolite	0.00245482	0.0220212	3.1686	0.00186088	0.292158	1.87454	0.114842	1.69034
Thymine	metabolite	0.0193913	0.0664915	1.85564	0.57496	0.809602	1.02657	0.00643349	1.80762
Choline	metabolite	0.00774581	0.0393745	1.88712	0.23074	0.682543	1.29328	0.0550611	1.45917
Glycolate	metabolite	0.0643369	0.163322	1.20438	0.574972	0.809602	1.00461	0.0842663	1.19885
Malate	metabolite	0.476789	0.679305	0.733383	0.800357	0.930786	0.918883	0.940978	0.798125
Phosphorylcholine	metabolite	0.0643369	0.163322	1.27977	0.422186	0.732412	0.951017	0.00956992	1.34568
Sarcosine	metabolite	0.00774581	0.0393745	2.33987	0.938651	0.994734	1.19043	0.00760738	1.96557
Leu	metabolite	0.00186981	0.0196653	2.46663	0.530847	0.786254	2.94453	0.00485421	0.837699
3-Hydroxybutyrate	metabolite	0.137826	0.297097	1.27083	0.51653	0.786254	0.825017	0.00594031	1.54037
Val	metabolite	0.00186981	0.0196653	2.71647	0.461327	0.757495	2.239	0.00556122	1.21325
Pentanoate + 3-Methylbutanoate	metabolite	0.0117059	0.0502857	2.31374	0.194477	0.682543	1.36491	0.0125054	1.69516
Uridine	metabolite	0.00873391	0.0416225	2.00581	0.560072	0.806709	0.912984	0.000698085	2.19698
5-Oxoproline	metabolite	0.00685909	0.0380367	1.62918	0.248306	0.682543	1.36864	0.0077194	1.19036
G6P	metabolite	0.214975	0.366298	1.15182	0.733221	0.899341	1.00226	0.0386142	1.14922
3PG + 2PG	metabolite	0.148942	0.297097	1.2362	0.668027	0.871542	0.793562	0.0283327	1.55779
3-(4-Hydroxyphenyl)propionate	metabolite	0.00389151	0.028794	2.40968	0.390962	0.713733	1.35981	0.00361748	1.77207
Diethanolamine	metabolite	0.823063	0.92292	0.994604	0.214077	0.682543	0.887134	0.412956	1.12114
Riboflavin	metabolite	0.404595	0.590437	1.20822	0.131987	0.644405	0.753615	0.0310185	1.60323
Hypoxanthine	metabolite	0.148942	0.297097	1.29732	0.636367	0.864469	1.10221	0.107831	1.17702
Glycerate	metabolite	0.427902	0.615613	1.2216	0.700367	0.886756	0.969566	0.260613	1.25994
Creatinine	metabolite	0.00873391	0.0416225	1.59087	0.545362	0.79683	1.03211	0.00442393	1.54138
DHAP	metabolite	0.854784	0.931161	0.940626	0.38477	0.706538	0.915501	0.409459	1.02744
5-Methoxyindoleacetate	metabolite	0.611315	0.742833	0.709645	0.684144	0.878923	0.462665	0.3295	1.53382
2-Hydroxyglutarate + Citramalate	metabolite	0.00415044	0.028794	2.97544	0.0228441	0.616532	1.57244	0.106894	1.89224
Thr	metabolite	0.0328077	0.103158	1.7064	0.317047	0.682543	1.85194	0.0599633	0.921413
Betaine	metabolite	0.00774581	0.0393745	2.56272	0.817397	0.935286	1.00561	0.00295679	2.54843
Indole-3-acetate	metabolite	0.0993383	0.240462	1.70209	0.851474	0.955151	0.838504	0.0637039	2.02991
2-Oxoglutarate	metabolite	0.919013	0.965504	0.993587	0.257138	0.682543	1.27296	0.770657	0.780536
o-Succinylhomoserine	metabolite	0.645935	0.769571	1.06208	0.0412351	0.628512	1.50584	0.33078	0.705304
Homovanillate	metabolite	0.0183613	0.0651184	2.02314	0.0748728	0.628512	1.7054	0.138434	1.18631
Thymidine	metabolite	0.356592	0.545073	1.54511	0.815794	0.935286	0.920297	0.331714	1.67893
Ru5P	metabolite	0.983782	0.987018	1.03061	0.783413	0.928311	1.13103	0.761577	0.911214
Hexanoate	metabolite	0.744202	0.853314	1.00332	0.327741	0.682543	1.11964	0.565467	0.896111
5-Hydroxyindoleacetate	metabolite	1	1	0.988119	0.441015	0.744508	0.880204	0.753774	1.1226
m-Hydroxybenzoate + p-Hydroxybenzoate	metabolite	0.121166	0.279966	1.83584	0.680736	0.878923	0.793735	0.0349178	2.31291
gamma-Butyrobetaine	metabolite	0.00186981	0.0196653	4.94262	0.921174	0.983839	1.41421	0.0048355	3.49497
N-Acetylputrescine	metabolite	0.00059165	0.0112783	4.5836	0.176253	0.682543	1.92864	0.00127753	2.3766
Ile	metabolite	0.00415389	0.028794	3.00561	0.373147	0.69743	3.88178	0.0155957	0.774286
N-Acetylaspartate	metabolite	0.951372	0.986968	0.85297	0.276373	0.682543	0.782471	0.113507	1.0901
GABA	metabolite	0.00106491	0.0162399	4.50649	0.530847	0.786254	1.28548	0.000113235	3.50569
alpha-Aminoadipate	metabolite	0.00014393	0.00731643	3.24307	0.338787	0.682543	1.42158	0.00012112	2.28132
PEP	metabolite	0.108295	0.258047	1.33088	0.708523	0.893066	0.846644	0.0192204	1.57195
Glycerophosphorylcholine	metabolite	0.790525	0.893	1.0857	0.765727	0.922233	1.65864	0.80547	0.654573
2-Hydroxybutyrate	metabolite	0.393188	0.587855	0.803384	0.338787	0.682543	0.899695	0.562597	0.892952
Malonate	metabolite	0.000508821	0.0112783	2.00048	0.317047	0.682543	1.16604	0.0075535	1.71563
Guanine	metabolite	0.091562	0.225213	1.46335	0.938651	0.994734	0.977393	0.0294648	1.4972
S7P	metabolite	0.200314	0.349119	1.271	0.574972	0.809602	0.865538	0.0468895	1.46845
threo-beta-methylaspartate	metabolite	0.207134	0.35775	1.68825	0.113247	0.644405	1.46717	0.677315	1.15069
beta-Ala	metabolite	0.00320309	0.025709	2.24317	0.783413	0.928311	1.12408	0.00118091	1.99556
2-Hydroxypentanoate	metabolite	0.0216158	0.0732536	1.51087	0.0663336	0.628512	1.39437	0.10091	1.08355
Carnitine	metabolite	0.00535408	0.0313262	1.97018	0.448059	0.752357	1.16623	0.020898	1.68936
Hypotaurine	metabolite	0.148196	0.297097	1.50442	0.666905	0.871542	1.54514	0.139047	0.973642
Fumarate	metabolite	0.319218	0.512429	0.736367	0.00754497	0.497592	1.53161	0.00633654	0.48078
Urocanate	metabolite	0.000330874	0.0112783	6.37826	0.0447491	0.628512	2.94151	0.0290757	2.16837
F6P	metabolite	0.299865	0.486483	1.1866	0.921174	0.983839	1.03472	0.119926	1.14678
G1P	metabolite	0.214975	0.366298	1.78278	0.733221	0.899341	0.790478	0.0883554	2.25532
Anthranilate	metabolite	0.0441519	0.120288	2.48962	0.973683	0.995888	1.67832	0.0117925	1.4834
o-Acetylcarnitine	metabolite	0.0173897	0.0631411	1.45505	0.834523	0.945993	1.0022	0.00682571	1.45186
Crotonate	metabolite	0.00446146	0.0292584	4.59245	0.667852	0.871542	0.809052	0.000135497	5.67633
Shikimate	metabolite	0.0132542	0.0546289	5.659	0.135536	0.644405	2.81667	0.0743616	2.00911
4-Methyl-2-oxopentanoate	metabolite	0.55552	0.695654	0.852066	0.361461	0.682543	1.26816	0.52711	0.671892
3-Phenyllactate	metabolite	0.108295	0.258047	1.47384	0.0516412	0.628512	1.98026	0.716986	0.744265
2,5-Dihydroxybenzoate	metabolite	0.883781	0.949766	3.15627	0.255918	0.682543	0.719431	0.181717	4.38718
Quinate	metabolite	0.83337	0.927656	1.6202	0.789713	0.928727	1.56405	0.804232	1.0359
3-Aminoisobutyrate	metabolite	0.00162811	0.019099	4.47298	0.851727	0.955151	1.14831	0.000907621	3.89526
2-Hydroxy-4-methylpentanoate	metabolite	0.0155624	0.0585993	1.58785	0.0104122	0.497592	2.01506	0.296317	0.78799
AMP	metabolite	0.478855	0.679305	1.99124	0.668922	0.871542	4.22143	0.753091	0.471699
Syringate	metabolite	0.581038	0.714583	0.992351	0.197972	0.682543	0.992844	0.866475	0.999504
AICAR	metabolite	0.127361	0.290523	1.34283	0.560024	0.806709	0.878939	0.0916245	1.52778
Spermidine	metabolite	0.0155624	0.0585993	2.85766	0.545362	0.79683	1.41485	0.0348606	2.01977
UMP	metabolite	0.244148	0.406913	1.42201	0.0656307	0.628512	2.1061	0.926501	0.675187
Adenine	metabolite	0.00983315	0.0441046	3.22677	0.338787	0.682543	1.22102	0.0330927	2.64268
2-Oxoisopentanoate	metabolite	0.33937	0.536616	1.11851	0.716695	0.893066	1.02497	0.285965	1.09126
Hydroxyproline	metabolite	0.00059165	0.0112783	2.39007	0.574972	0.809602	1.17691	0.000478206	2.0308
Nicotinate	metabolite	0.0193432	0.0664915	2.67373	0.212291	0.682543	1.52199	0.020171	1.75673
2AB	metabolite	0.011054	0.048164	2.00468	0.47481	0.768508	1.3581	0.00566272	1.47609
Xanthine	metabolite	0.967944	0.987018	1.09112	0.946197	0.994734	0.768552	0.84955	1.41971
Met	metabolite	0.116852	0.27206	2.06428	0.528034	0.786254	2.85418	0.297321	0.723249
cis-Aconitate	metabolite	0.886806	0.949766	0.989313	0.422172	0.732412	0.840671	0.205244	1.17681
N-Acetyl-beta-alanine	metabolite	0.000358557	0.0112783	2.24148	0.526166	0.786254	1.32517	0.00122757	1.69147
Asn	metabolite	0.268616	0.438117	0.606871	0.363009	0.682543	0.798227	0.902198	0.760274
Phthalate	metabolite	0.55552	0.695654	1.10314	0.176253	0.682543	0.862311	0.0921666	1.27928
Cytidine	metabolite	0.0441713	0.120288	2.30092	0.311744	0.682543	1.17535	0.118256	1.95766
2-Isopropylmalate	metabolite	0.00122869	0.0170341	2.33959	0.652138	0.871367	1.02276	0.000397375	2.28753
Inosine	metabolite	0.158576	0.298553	1.54536	0.973506	0.995888	1.14363	0.28094	1.35127
Guanidinoacetate	metabolite	0.242233	0.405939	2.44453	0.910561	0.983839	0.786531	0.198179	3.10799
4-Oxopentanoate	metabolite	0.918141	0.965504	1.15572	0.841732	0.950733	1.00391	0.674889	1.15123
Biotin	metabolite	0.263552	0.434505	1.07841	0.0317349	0.628512	0.61564	0.00166659	1.75169
N-gamma-Ethylglutamine	metabolite	0.00150322	0.0183393	5.56366	0.190682	0.682543	2.49626	0.00987717	2.2288
Cysteine sulfinate	metabolite	0.658576	0.781578	0.951872	0.102903	0.644405	0.578603	0.310966	1.64512
Ala-Ala	metabolite	8.73505e-05	0.00532838	4.21379	0.00977122	0.497592	1.95582	0.0111156	2.15449
6-Hydroxyhexanoate	metabolite	0.913492	0.965504	0.989206	0.668922	0.871542	1.0727	0.81693	0.922161
Isocitrate	metabolite	0.698801	0.816606	0.707542	0.529319	0.786254	0.765565	0.853834	0.924209
6-Phosphogluconate	metabolite	0.00471956	0.0299889	2.28223	0.397196	0.720922	1.45799	0.0034707	1.56532
1,3-Diaminopropane	metabolite	0.18413	0.329582	1.86178	0.885568	0.979114	0.751978	0.196488	2.47585
R5P	metabolite	0.754099	0.861424	1.13631	0.142158	0.644405	0.797484	0.172549	1.42487
10-Hydroxydecanoate	metabolite	0.760428	0.862196	1.02039	0.435012	0.739054	1.05246	0.945172	0.969535
CMP	metabolite	0.983445	0.987018	0.984457	0.0384379	0.628512	1.75187	0.340728	0.561945
Adipate	metabolite	0.0237876	0.0797172	1.29098	0.733141	0.899341	0.928967	0.00477897	1.38969
Glucosamine	metabolite	0.0137321	0.0558082	2.90926	0.0919605	0.644405	1.69815	0.060135	1.71319
Trehalose 6-phosphate	metabolite	0.0362525	0.1043	4.9191	0.239985	0.682543	1.3463	0.0600627	3.65378
N-Acetylglucosamine 1-phosphate	metabolite	0.555375	0.695654	1.00051	0.214063	0.682543	1.32463	0.912359	0.755315
beta-Ala-Lys	metabolite	0.00119402	0.0170341	5.47337	0.139978	0.644405	3.08921	0.0194893	1.77177
Gly-Gly	metabolite	0.0331697	0.103232	4.60888	0.810744	0.935286	1.30941	0.0132616	3.5198
Isopropanolamine	metabolite	0.00059165	0.0112783	2.96359	0.68396	0.878923	1.07582	0.000166218	2.75473
Guanosine	metabolite	0.451972	0.64719	1.33147	0.973687	0.995888	1.09471	0.515004	1.21628
N1-Acetylspermidine	metabolite	0.0430776	0.119442	3.7633	0.796895	0.930204	1.28013	0.140813	2.93977
Trp	metabolite	0.0146168	0.0571554	2.95778	0.462996	0.757495	2.61127	0.0376249	1.1327
Homoserine	metabolite	0.000374571	0.0112783	3.16311	0.749807	0.916107	1.36281	0.000423598	2.32103
trans-Cinnamate	metabolite	0.541187	0.695654	0.27821	0.49297	0.786254	1.87094	0.216465	0.148701
Desthiobiotin	metabolite	0.403732	0.590437	1.33104	0.0483136	0.628512	0.64947	0.0628483	2.04942
3'-AMP	metabolite	0.980857	0.987018	1.82813	0.969051	0.995888	1.54349	0.94937	1.18441
Gly-Leu	metabolite	0.00861116	0.0416225	3.91919	0.0596465	0.628512	3.2538	0.0563415	1.20449
N-Acetylglucosamine 6-phosphate	metabolite	0.500127	0.695654	1.08925	0.461688	0.757495	0.938938	0.245162	1.16008
Sorbitol 6-phosphate	metabolite	0.217628	0.368758	2.60949	0.644153	0.864469	0.802521	0.0727191	3.25162
Trimethylamine N-oxide	metabolite	0.200314	0.349119	2.07199	0.24816	0.682543	0.520577	0.00775791	3.98017
Thiamine	metabolite	0.561085	0.695654	1085.6	0.316853	0.682543	0	0.175014	inf
N,N-Dimethylglycine	metabolite	0.137826	0.297097	1.52697	0.38477	0.706538	0.801707	0.0145281	1.90465
Azelate	metabolite	0.00535408	0.0313262	1.78068	0.156088	0.682543	1.14911	0.046288	1.54962
F1,6P	metabolite	0.191832	0.338201	1.42185	0.911199	0.983839	0.988882	0.0928858	1.43784
Glutathione(ox)	metabolite	0.403082	0.590437	0.599126	0.973506	0.995888	0.955824	0.513689	0.626816
UDP-N-acetylglucosamine	metabolite	0.014464	0.0571554	2.95424	0.174206	0.682543	2.51054	0.0719439	1.17674
Trigonelline	metabolite	0.718135	0.832818	1.5985	0.323891	0.682543	1.1322	0.648833	1.41185
Anserine + Homocarnosine	metabolite	0.851853	0.931161	0.642858	0.509122	0.786254	0.411337	0.740789	1.56285
3-Methylhistidine	metabolite	0.0362802	0.1043	2.05382	0.644222	0.864469	0.800938	0.000682773	2.56427
Pipecolate	metabolite	0.00606465	0.034254	2.63807	0.869003	0.971057	1.23425	0.000806902	2.1374
3-Ureidopropionate	metabolite	0.184782	0.329582	7.7472	0.00609978	0.497592	21.1708	0.166706	0.365939
N-Acetylglutamate	metabolite	0.000671406	0.0120458	2.9032	0.343115	0.682543	1.40205	0.000246385	2.07068
Nicotinamide	metabolite	0.166842	0.308404	1.35668	0.817397	0.935286	1.11968	0.140764	1.21167
Adenosine	metabolite	0.951372	0.986968	1.01285	0.115885	0.644405	0.755222	0.667507	1.34113
N-epsilon-Acetyllysine	metabolite	0.0180863	0.0648978	3.4502	0.946265	0.994734	1.33228	0.0238739	2.58969
Mucate	metabolite	0.724269	0.83675	0.917425	0.507278	0.786254	1.43923	0.352661	0.637439
Cyclohexylamine	metabolite	0.698801	0.816606	1.15982	0.248014	0.682543	0.81088	0.201577	1.43033
O-Phosphoserine	metabolite	0.00541155	0.0313262	3.81179	0.786916	0.928727	1.34861	0.00172117	2.82646
GMP	metabolite	0.127639	0.290523	3.42446	0.099521	0.644405	8.66088	0.860355	0.395394
Betaine aldehyde	metabolite	0.837026	0.928338	1.31323	0.0747937	0.628512	0.376547	0.0973783	3.48756
Histamine	metabolite	0.0293256	0.095108	1.5579	0.106636	0.644405	1.37876	0.36128	1.12993
o-Hydroxybenzoate	metabolite	0.663042	0.783829	9.51797	0.0775325	0.628512	5.85347	0.92289	1.62604
Taurocyamine	metabolite	0.415907	0.601193	0.73869	0.28326	0.682543	2.52186	0.960092	0.292915
Cysteine-glutathione disulphide	metabolite	0.702324	0.817591	0.770696	0.91912	0.983839	0.659736	0.565845	1.16819
Glutarate	metabolite	0.159561	0.298565	51.5142	0.322296	0.682543	26.2259	0.444395	1.96425
5-Methyltetrahydrofolate	metabolite	0.808414	0.909838	1.35514	0.380898	0.706538	0.786546	0.200553	1.7229
Melatonin	metabolite	0.98306	0.987018	1.02812	0.882153	0.978784	0.872097	0.797202	1.1789
Glu-Glu	metabolite	0.00271909	0.0236949	3.58083	0.902037	0.983839	1.33056	0.000630684	2.69122
IMP	metabolite	0.184782	0.329582	28.7189	0.0647457	0.628512	6.03163	0.964868	4.76139
Phosphonoacetate	metabolite	0.628131	0.754252	1.18903	0.1062	0.644405	5.33735	0.56203	0.222776
Octopine	metabolite	0.00148858	0.0183393	10.5356	0.137604	0.644405	6.37288	0.0181442	1.65319
Carnosine	metabolite	0.172814	0.316089	0.718628	0.605098	0.830003	0.825642	0.343917	0.870386
Isobutylamine	metabolite	0.383761	0.576586	1.95994	0.0254829	0.616532	0.0722013	0.406189	27.1455
Tyramine	metabolite	0.487106	0.687812	3.70469	0.211691	0.682543	0.131537	0.18438	28.1645
Proline betaine	metabolite	0.163601	0.304258	1.5941	0.553137	0.804098	0.681323	0.0407949	2.33972
Carbamoylaspartate	metabolite	0.016427	0.0611003	4.24281	0.685784	0.878923	1.036	0.000942493	4.0954
Octanoate	metabolite	0.872891	0.947444	1.01335	0.168577	0.682543	0.323884	0.189123	3.12874
Pelargonate	metabolite	0.348722	0.545073	0.755459	0.50291	0.786254	1.29846	0.0867733	0.581813
UDP-glucose	metabolite	0.267831	0.438117	1.5798	0.216216	0.682543	1.5836	0.588565	0.997596
Glucuronate	metabolite	0.626274	0.754252	0.739682	0.161018	0.682543	0.461526	0.398162	1.60269
O-Acetylserine	metabolite	0.18911	0.335341	21.1241	1	1	2.23146	0.139441	9.46646
Uracil	metabolite	0.156828	0.297097	inf				0.175014	inf
Cystine	metabolite	0.578901	0.714583	1.83217	0.323687	0.682543	0.702919	0.149353	2.60651
Isethionate	metabolite	0.237904	0.400887	1.55303	0.793061	0.929184	0.903434	0.0599427	1.71903
Agmatine	metabolite	0.000584804	0.0112783	3.82434	0.0255252	0.616532	1.86981	0.010502	2.04531
4-Acetylbutyrate	metabolite	0.302516	0.488186	0.66625	0.5456	0.79683	0.8087	0.642044	0.823853
3-Hydroxy-3-methylglutarate	metabolite	0.0474789	0.128151	1.75766	0.973386	0.995888	0.972831	0.021732	1.80675
Phenylpyruvate	metabolite	0.156828	0.297097	inf	0.000848255	0.266352	inf	0.102494	0.227851
2-Oxoadipate	metabolite	0.904038	0.964097	4.19647	0.419232	0.732412	4.63555	0.419958	0.90528
Sebacate	metabolite	0.760428	0.862196	1.04634	0.3278	0.682543	1.06082	0.945531	0.986353
2-Furoate	metabolite	0.831929	0.927656	0.730816	0.970031	0.995888	0.752989	0.752454	0.970554
Spermine	metabolite	0.207612	0.35775	1.72991	0.783447	0.928311	3.78672	0.150134	0.456835
N-Acetylornithine	metabolite	0.00506662	0.0313262	4.57762	0.0777572	0.628512	3.06475	0.0896094	1.49364
N1,N8-Diacetylspermidine	metabolite	4.77129e-05	0.00485081	7.59847	0.0142622	0.497592	3.74387	0.00259397	2.02958
N-Acetylglucosylamine	metabolite	0.034086	0.1043	11.6478	0.0780635	0.628512	6.09242	0.342599	1.91185
Dodecanedioate	metabolite	0.854836	0.931161	1.05789	0.700367	0.886756	0.996517	0.709798	1.06158
Methionine sulfoxide	metabolite	0.960545	0.987018	1.00804	0.237593	0.682543	2.39329	0.774266	0.421195
Cytosine	metabolite	0.173072	0.316089	1.82617	0.762555	0.922233	1.27913	0.118276	1.42767
7-Methylguanine	metabolite	3.0321e-05	0.00485081	2.94566	0.920771	0.983839	1.0883	0.000310624	2.70667
N1,N12-Diacetylspermine	metabolite	0.000778673	0.0127816	2.56958	0.092995	0.644405	2.15831	0.0193319	1.19055
Citraconate	metabolite	0.348722	0.545073	3.76294	0.644153	0.864469	0.892278	0.12142	4.21722
2-Oxobutyrate	metabolite	0.0782548	0.194047	0	0.0864666	0.644405	0.250664	0.252197	0
3-Methyladenine	metabolite	0.0269314	0.0883235	2.11098	0.157193	0.682543	1.33482	0.0986832	1.58147
Glucosamine 6-phosphate	metabolite	0.543997	0.695654	0	0.662353	0.871542	0.793052	0.250805	0
Heptanoate	metabolite	0.113413	0.268148	0.25278	0.43543	0.739054	1.36594	0.0396636	0.18506
Nicotine	metabolite	0.849797	0.931161	0.961277	0.0831199	0.644405	0.49724	0.17639	1.93323
N-Acetylmuramate	metabolite	0.543997	0.695654	0	0.132891	0.644405	1.45591	0.133476	0
Gluconate	metabolite	0.561085	0.695654	2.37925	0.950383	0.994734	0.603982	0.631008	3.93927
N6,N6,N6-Trimethyllysine	metabolite	0.0103542	0.0457684	4.83803	0.135536	0.644405	1.90981	0.131486	2.53325
N-Acetylhistidine	metabolite	4.29302e-05	0.00485081	12.0024	0.0535815	0.628512	4.86396	0.00164346	2.46762
Phenaceturate	metabolite	0.887486	0.949766	0.9736	0.81912	0.935286	1.74336	0.524807	0.558461
5-Aminolevulinate	metabolite	0.0129842	0.0542491	2.69244	0.897134	0.983839	1.01604	0.00165633	2.64995
Thiamine monophosphate	metabolite	0.156828	0.297097	inf				0.175014	inf
6-Aminohexanoate	metabolite	0.742682	0.853314	6.95659	0.296721	0.682543	3.47427	0.640403	2.00232
Galacturonate 1-phosphate	metabolite	0.561085	0.695654	2.36915	0.34478	0.682543	4.63429	0.784687	0.511222
Saccharopine	metabolite	0.0978014	0.238636	4.88423	0.98864	1	1.61563	0.0786729	3.02312
Orotate	metabolite	0.156828	0.297097	inf	0.180944	0.682543	inf	0.797073	1.80757
Serine O-sulfate	metabolite	0.561085	0.695654	15.4611	0.316853	0.682543	0	0.175014	inf
2',3'-cCMP	metabolite	0.376543	0.568542	3.91646	0.699062	0.886756	1.70848	0.55231	2.29236
SAM+	metabolite	0.0552404	0.145244	1.78111	0.404259	0.729525	1.08364	0.0170298	1.64364
Pantothenate	metabolite	0.932827	0.974356	1.26145	0.199103	0.682543	0.5321	0.248243	2.3707
1-Methylnicotinamide	metabolite	0.00300399	0.0247626	3.04737	0.898034	0.983839	1.18976	0.000143976	2.56133
Phe-Phe	metabolite	0.00431668	0.0292575	3.97393	0.0242142	0.616532	2.52762	0.0379232	1.5722
Argininosuccinate	metabolite	0.0647933	0.163322	3.20236	0.461022	0.757495	1.2085	0.407812	2.64986
Itaconate	metabolite	0.339564	0.536616	4.89528	0.760214	0.922233	1.00832	0.579032	4.85488
3-Methylguanine	metabolite	0.000470741	0.0112783	7.90197	0.122572	0.644405	2.30653	0.00955755	3.42591
N8-Acetylspermidine	metabolite	0.00544357	0.0313262	8.4046	0.240286	0.682543	2.1462	0.0586615	3.91603
3-Hydroxykynurenine	metabolite	0.541187	0.695654	7.11326	0.634826	0.864469	5.11385	0.611574	1.39098
Pimelate	metabolite	0.370587	0.562333	0.333868	0.515149	0.786254	0.583751	0.738224	0.571936
N1-Acetylspermine	metabolite	0.0324995	0.103158	6.11305	0.109161	0.644405	3.69396	0.314182	1.65488
4-Hydroxy-3-methoxymandelate	metabolite	0.561085	0.695654	7.31363	0.316853	0.682543	0	0.16808	inf
Cysteate	metabolite	0.967944	0.987018	1.12388	0.520771	0.786254	0.443077	0.637914	2.53652
N-Acetylleucine	metabolite	0.00208877	0.0204359	inf	0.0503465	0.628512	inf	0.0163685	3.17123
Alliin	metabolite	0.357425	0.545073	0	0.143657	0.644405	0	0.787516
1-Methyladenosine	metabolite	0.850921	0.931161	0.852789	0.433984	0.739054	0.785091	0.558935	1.08623
Allantoate	metabolite	0.543997	0.695654	0	0.950383	0.994734	0.77057	0.712681	0
CMP-N-acetylneuraminate	metabolite	0.184782	0.329582	5.09046	1	1	1.53616	0.158515	3.31375
2'-Deoxyguanosine	metabolite	0.00919088	0.0431264	67.2303	0.589602	0.819813	2.68885	0.00863036	25.0034
4-Pyridoxate	metabolite	0.921186	0.965504	0.579251	0.463182	0.757495	0.348951	0.304106	1.65998
Decanoate	metabolite	0.967944	0.987018	0.693926	0.520771	0.786254	0.437869	0.743789	1.58478
ADP	metabolite	0.541187	0.695654	2.81691	0.582758	0.816902	0.773759	0.295928	3.64055
ADP-ribose	metabolite	0.156828	0.297097	inf	0.180944	0.682543	inf	0.43397	0.471825
Melamine	metabolite	0.977585	0.987018	2.71201	0.0553562	0.628512	0.0560323	0.143562	48.4008
2'-Deoxycytidine	metabolite	0.0372744	0.1043	inf	0.180944	0.682543	inf	0.509281	15.9778
beta-Imidazolelactate	metabolite	0.0372744	0.1043	inf				0.0434341	inf
Pyridoxal	metabolite	0.543997	0.695654	0	0.316853	0.682543	0	0.68037
Guanidinosuccinate	metabolite	0.339564	0.536616	6.46588	0.419232	0.732412	5.28752	0.698709	1.22286
Pyridoxine	metabolite	0.967944	0.987018	0.0569151	0.487977	0.785767	0.0661533	0.379662	0.860351
N-Acetylvaline	metabolite	0.156828	0.297097	inf	0.360765	0.682543	inf	0.658347	2.75976
UDP-glucuronate	metabolite	0.156828	0.297097	inf	0.0949964	0.644405	inf	0.916754	0.691007
4-(beta-Acetylaminoethyl)imidazole	metabolite	0.00357613	0.0279672	4.80835	0.131542	0.644405	1.34313	0.0869831	3.57997
3-Aminopropionitrile	metabolite	0.628131	0.754252	1.44085	0.316853	0.682543	0	0.0145338	inf
S-Methylmethionine	metabolite	0.0372744	0.1043	inf	0.360765	0.682543	inf	0.189901	14.1097
ADMA	metabolite	0.156828	0.297097	inf	0.180944	0.682543	inf	0.746288	2.18937
Hippurate	metabolite	0.156828	0.297097	inf				0.16808	inf
6-Methylaminopurine	metabolite	0.561085	0.695654	15.3676	0.34478	0.682543	3.06264	0.951569	5.01777
o-Coumarate	metabolite	0.561085	0.695654	7.35265	0.316853	0.682543	0	0.185237	inf
Octylamine	metabolite	0.156828	0.297097	inf	0.0138614	0.497592	inf	0.276696	0.175233
N-Acetylphenylalanine	metabolite	0.0372744	0.1043	inf				0.0478782	inf
1-Methylhistamine	metabolite	0.256735	0.425567	2.50093	0.594304	0.822076	1.04934	0.384004	2.38335
Saccharate	metabolite	0.357425	0.545073	0	0.143657	0.644405	0	0.787516
5-Methoxytryptamine	metabolite	0.115075	0.269984	5.78635	0.510876	0.786254	2.10573	0.317428	2.7479
Ribulose 1,5-diphosphate	metabolite	0.0372744	0.1043	inf				0.0302459	inf
p-Aminobenzoate	metabolite	0.543997	0.695654	0	1	1	0.943007	0.384174	0
Histidinol	metabolite	0.00208877	0.0204359	inf	0.360765	0.682543	inf	0.00151496	29.0387
Alpha-Methylserine	metabolite	0.156828	0.297097	inf				0.175014	inf
2-Hydroxyoctanoate	metabolite	0.543997	0.695654	0	0.316853	0.682543	0	0.68037
5'-Deoxyadenosine	metabolite	0.0372744	0.1043	inf	0.360765	0.682543	inf	0.101469	15.4103
Ophthalmate	metabolite	0.415907	0.601193	2.44202	0.874882	0.974159	0.405883	0.379026	6.01656
5-Hydroxylysine	metabolite	0.156828	0.297097	inf	0.360765	0.682543	inf	0.658347	5.8625
Xanthosine	metabolite	0.156828	0.297097	inf				0.163943	inf
SDMA	metabolite	0.156828	0.297097	inf				0.175014	inf
Harman	metabolite	0.156828	0.297097	inf	0.180944	0.682543	inf	0.740136	4.99106
dTMP	metabolite	0.156828	0.297097	inf				0.163943	inf
5-Methylcytosine	metabolite	0.156828	0.297097	inf				0.175014	inf
TRH	metabolite	0.156828	0.297097	inf	0.360765	0.682543	inf	0.67476	2.44953
2,3-Pyridinedicarboxylate	metabolite	0.543997	0.695654	0	0.316853	0.682543	0	0.68037
Nornicotine	metabolite	0.156828	0.297097	inf				0.102367	inf
Serotonin	metabolite	0.156828	0.297097	inf				0.195704	inf
Benzimidazole	metabolite	0.561085	0.695654	3.04805	1	1	1.35681	0.251965	2.24648
Ectoine	metabolite	0.357425	0.545073	0	0.143657	0.644405	0	0.787516
N-Methylaniline	metabolite	0.357425	0.545073	0	0.982054	1	1.41121	0.27649	0
1-Aminocyclopropane-1-carboxylate	metabolite	0.156828	0.297097	inf				0.175014	inf
Xanthopterin	metabolite	0.543997	0.695654	0	0.316853	0.682543	0	0.68037
N-omega-Methyltryptamine	metabolite	0.543997	0.695654	0	0.316853	0.682543	0	0.68037
5-Methylthioadenosine	metabolite	0.543997	0.695654	0	0.316853	0.682543	0	0.68037
gamma-Glu-2AB	metabolite	0.543997	0.695654	0	0.316853	0.682543	0	0.68037
Tetrahydropalmatine	metabolite	0.543997	0.695654	0	0.316853	0.682543	0	0.68037
Bis(3-aminopropyl)amine	metabolite	0.156828	0.297097	inf				0.102367	inf
Leu-Leu-Tyr	metabolite	0.543997	0.695654	0	0.316853	0.682543	0	0.68037
4-Hydroxymandelate	metabolite				0.0138614	0.497592	inf	0.0727934	0
CDP-choline	metabolite				0.0503465	0.628512	inf	0.362127	0
NADPH	metabolite				0.360765	0.682543	inf	0.357302	0
Glutathione(red)	metabolite				0.0949964	0.644405	inf	0.530812	0
Benzoate	metabolite				0.360765	0.682543	inf	0.43717	0
trans-Aconitate	metabolite				0.0949964	0.644405	inf	0.366557	0
Castanospermine	metabolite				0.0503465	0.628512	inf	0.198409	0
G3P	metabolite				0.360765	0.682543	inf	0.975135	0
GDP-mannose	metabolite				0.360765	0.682543	inf	0.824221	0
Cystathionine	metabolite				0.360765	0.682543	inf	0.975135	0
N-alpha,N-alpha-Dimethylhistidine	metabolite				0.360765	0.682543	inf	0.449232	0
N-Acetylmethionine	metabolite				0.360765	0.682543	inf	0.824221	0
gamma-Glu-cys	metabolite				0.360765	0.682543	inf	0.824221	0
UDP	metabolite				0.360765	0.682543	inf	0.824221	0
Phenylethanolamine	metabolite				0.360765	0.682543	inf	0.449232	0
CDP	metabolite				0.360765	0.682543	inf	0.67949	0
Cys-Gly	metabolite				0.360765	0.682543	inf	0.378762	0
Pyridoxamine 5'-phosphate	metabolite				0.360765	0.682543	inf	0.975135	0
Lysinamide	metabolite				0.360765	0.682543	inf	0.449232	0
Metformin	metabolite				0.360765	0.682543	inf	0.590991	0
Pyridoxamine	metabolite				0.360765	0.682543	inf	0.438077	0
1-Amino-1-cyclopentanecarboxylate	metabolite				0.360765	0.682543	inf	0.398175	0
Amantadine	metabolite				0.360765	0.682543	inf	0.45983	0
Gramine	metabolite				0.360765	0.682543	inf	0.384174	0
*If not detected in both groups, the line was shown as blank; if not detected in the control group (Healthy group), the Fold change was shown as inf.
*a, p-value is calculated by wilcoxon rank sum test
*b, q-value is calculated by correction of p-value by Benjamini-Hochberg method
*c, p-value is calculated by analysis of covariance (ANCOVA)

## Sheet: S3
	type of row	p value *a	q value	Fold change
Bacteroides	genus	0.583106	0.922435	0.933329
Unclassified	genus	0.669463	0.922435	1.09505
Eubacterium	genus	0.729663	0.922435	0.915914
Bifidobacterium	genus	0.108166	0.75716	0.464709
Prevotella	genus	0.505905	0.922435	0.509583
Faecalibacterium	genus	0.0995245	0.75716	1.86278
Clostridium	genus	0.0996487	0.75716	1.25667
Roseburia	genus	0.404595	0.922435	1.27129
Parabacteroides	genus	0.822999	0.922435	0.926086
Streptococcus	genus	0.36032	0.922435	3.20075
Syntrophococcus	genus	0.822743	0.922435	0.910808
Faecalicatena	genus	0.451972	0.922435	0.820497
Collinsella	genus	0.294494	0.922435	0.556774
Holdemanella	genus	0.151882	0.782812	2.20809
Alistipes	genus	0.697848	0.922435	0.57916
Acutalibacter	genus	0.669349	0.922435	1.56356
Dialister	genus	0.0552623	0.75716	0.233204
Blautia	genus	0.902836	0.972285	0.794058
Veillonella	genus	0.720558	0.922435	0.808346
Fournierella	genus	0.230377	0.922435	2.00061
Faecalimonas	genus	0.696131	0.922435	1.7089
Turicimonas	genus	0.569946	0.922435	0.469864
Hydrogenoanaerobacterium	genus	0.656942	0.922435	0.566993
Romboutsia	genus	0.140673	0.782812	0.622716
Butyricicoccus	genus	0.541933	0.922435	1.09256
Lactobacillus	genus	0.65225	0.922435	5.22894
Selenomonas	genus	0.369684	0.922435	1.67354
Escherichia	genus	0.791828	0.922435	8.69097
Ruminococcaceae_[G-2]	genus	0.584584	0.922435	0.0689064
Dorea	genus	0.346006	0.922435	0.773886
Coprobacter	genus	0.982414	0.982414	2.15796
Sutterella	genus	0.967944	0.982414	0.142563
Eggerthella	genus	0.348195	0.922435	0.37377
Klebsiella	genus	0.788228	0.922435	4.56114
Catenibacterium	genus	0.0372744	0.75716	inf
Odoribacter	genus	0.834584	0.922435	0.906765
Megasphaera	genus	0.0372744	0.75716	inf
Lachnospira	genus	0.400053	0.922435	1.53332
Alloprevotella	genus	0.167746	0.782812	0
Allisonella	genus	0.928655	0.975088	0.204628
Sporobacter	genus	0.40102	0.922435	0.922225
Peptostreptococcaceae_[XI][G-3]	genus	0.460081	0.922435	1.20151
Propionate	metabolite	0.0441713	0.593911	1.60875
Butyrate	metabolite	0.0486318	0.604157	1.72865
Glu	metabolite	0.476789	0.819329	0.869905
Pentanoate + 3-Methylbutanoate	metabolite	0.230394	0.785803	1.55905
5-Aminovalerate	metabolite	0.528587	0.819329	0.697838
Taurine	metabolite	0.199488	0.779536	0.266328
Thiamine	metabolite	0.935188	0.986837	0.0504558
Succinate	metabolite	0.382064	0.796172	0.398157
Ala	metabolite	0.427902	0.819329	1.24089
Asp	metabolite	0.669463	0.87901	0.847157
Lys	metabolite	0.33937	0.795308	0.757372
Lactate	metabolite	0.640113	0.861485	0.169637
3-(4-Hydroxyphenyl)propionate	metabolite	0.36032	0.795308	0.697607
Cadaverine	metabolite	0.919043	0.986837	1.27576
Glutarate	metabolite	0.611315	0.861485	1.32926
Threonate	metabolite	0.55552	0.819329	1.25142
Gly	metabolite	0.951372	0.986837	0.529525
N-Acetylputrescine	metabolite	0.299688	0.795308	0.0685549
Pro	metabolite	0.983782	0.986837	2.12021
Val	metabolite	0.476789	0.819329	1.76135
Putrescine(1,4-Butanediamine)	metabolite	0.729663	0.909966	0.680163
gamma-Butyrobetaine	metabolite	0.36032	0.795308	0.236004
beta-Ala	metabolite	0.173208	0.726573	0.137776
Leu	metabolite	0.281311	0.795308	2.47605
p-Hydroxyphenylacetate	metabolite	0.823063	0.949462	0.830388
3-Hydroxypropionate	metabolite	0.55552	0.819329	0.916284
3-Phenylpropionate	metabolite	0.281311	0.795308	2.55465
Quinate	metabolite	0.00415389	0.433835	0.176179
Arg	metabolite	0.760428	0.926862	0.950354
Allantoin	metabolite	0.127361	0.726573	0.889137
N-Acetylaspartate	metabolite	0.382064	0.796172	1.11603
Hexanoate	metabolite	0.137826	0.726573	0.326668
Phe	metabolite	0.476789	0.819329	1.85571
Tyr	metabolite	0.611315	0.861485	0.891337
Indole-3-acetaldehyde	metabolite	0.983752	0.986837	1.03109
Citrulline	metabolite	0.263552	0.795308	1.19679
Thr	metabolite	0.919043	0.986837	0.688707
1-Methyl-2-pyrrolidinone	metabolite	0.0874306	0.726573	0.0914283
Nicotinate	metabolite	0.382064	0.796172	1.30784
2-Hydroxyoctanoate	metabolite	0.108166	0.726573	0.151327
Ile	metabolite	0.263552	0.795308	1.9629
Ornithine	metabolite	0.854836	0.955405	1.36265
2AB	metabolite	0.951372	0.986837	1.28012
Pipecolate	metabolite	0.476789	0.819329	0.538788
Diethanolamine	metabolite	0.137826	0.726573	25.8606
N-Acetylglutamate	metabolite	0.823063	0.949462	1.00539
Ala-Ala	metabolite	0.528587	0.819329	1.14471
Homovanillate	metabolite	0.186397	0.771875	0.625603
5-Hydroxyindoleacetate	metabolite	0.214975	0.785803	0.712683
His	metabolite	0.108295	0.726573	0.550718
Creatine	metabolite	0.427902	0.819329	0.667352
Adipate	metabolite	0.173208	0.726573	0.589974
Ser	metabolite	0.382064	0.796172	1.11792
Uridine	metabolite	0.502335	0.819329	1.13872
Creatinine	metabolite	0.807108	0.94455	0.897533
GABA	metabolite	0.854836	0.955405	0.88733
6-Hydroxyhexanoate	metabolite	0.422754	0.819329	0.266648
Thymidine	metabolite	0.404595	0.816775	0.837487
3-Hydroxybutyrate	metabolite	0.108295	0.726573	0.677069
Inosine	metabolite	0.476789	0.819329	1.90373
Glycolate	metabolite	0.36032	0.795308	1.13689
Octanoate	metabolite	0.791578	0.929744	0.863989
Gln	metabolite	0.359438	0.795308	1.22727
N-Acetylglucosamine	metabolite	0.983782	0.986837	0.815194
Thymine	metabolite	0.625325	0.861485	0.682595
Pimelate	metabolite	0.854836	0.955405	0.883547
Phenylpyruvate	metabolite	0.0769729	0.726573	0.407051
Malonate	metabolite	0.127361	0.726573	0.37428
threo-beta-methylaspartate	metabolite	0.0216038	0.536772	0.517122
Isethionate	metabolite	0.744972	0.925117	1.12707
N1-Acetylspermidine	metabolite	0.200314	0.779536	0.657116
5-Oxoproline	metabolite	0.31904	0.795308	1.27477
Histamine	metabolite	0.886847	0.975028	0.663024
Hydroxyproline	metabolite	0.299821	0.795308	1.23964
4-Hydroxymandelate	metabolite	0.382064	0.796172	0.671112
Tyramine	metabolite	0.148793	0.726573	8.65818
Choline	metabolite	0.476789	0.819329	1.24832
Spermidine	metabolite	0.299865	0.795308	2.16702
5-Hydroxylysine	metabolite	0.254534	0.795308	0.413065
Trp	metabolite	0.951372	0.986837	0.780782
Hypoxanthine	metabolite	0.427902	0.819329	1.38958
Indole-3-acetate	metabolite	0.98378	0.986837	1.26849
5-Methyltetrahydrofolate	metabolite	0.43837	0.819329	0.836456
Met	metabolite	0.36032	0.795308	1.24514
Malate	metabolite	0.476789	0.819329	0.842817
Isopropanolamine	metabolite	0.451972	0.819329	0.564425
Benzamide	metabolite	0.271893	0.795308	0.17785
2-Hydroxypentanoate	metabolite	0.823063	0.949462	1.099
Uracil	metabolite	0.639498	0.861485	1.10316
Riboflavin	metabolite	0.108295	0.726573	0.354596
Xanthine	metabolite	0.772586	0.927276	0.948026
Octopine	metabolite	0.415724	0.819329	0.0608458
3-Aminoisobutyrate	metabolite	0.172419	0.726573	0.147624
Urea	metabolite	0.61066	0.861485	0.531995
Methionine sulfoxide	metabolite	0.935188	0.986837	1.46452
Indole-3-ethanol	metabolite	0.17305	0.726573	0.308973
Betaine aldehyde	metabolite	0.620305	0.861485	2.04379
Pantothenate	metabolite	0.854836	0.955405	1.03264
5-Methoxyindoleacetate	metabolite	0.0768647	0.726573	0.435917
N-Acetylneuraminate	metabolite	0.654425	0.870227	0.296633
AICAR	metabolite	0.886806	0.975028	0.843692
Gly-Leu	metabolite	0.476789	0.819329	0.812292
Glucuronate	metabolite	1	1	0.433115
Gluconate	metabolite	0.233198	0.785803	0.406495
Azelate	metabolite	0.951372	0.986837	0.832827
Glycerate	metabolite	0.775938	0.927276	0.925476
alpha-Aminoadipate	metabolite	0.0586919	0.677053	0.399532
2-Hydroxy-4-methylpentanoate	metabolite	0.983776	0.986837	1.32617
Urate	metabolite	0.00873391	0.433835	0.551164
Guanine	metabolite	0.200314	0.779536	0.481489
Shikimate	metabolite	0.31904	0.795308	0.659123
3-Methylhistidine	metabolite	0.299865	0.795308	0.725391
N6,N6,N6-Trimethyllysine	metabolite	0.0296238	0.558024	0.124542
Glucosamine	metabolite	0.886847	0.975028	1.19249
Heptanoate	metabolite	0.404164	0.816775	0.251239
Phenaceturate	metabolite	0.0147746	0.433835	0.24072
Citrate	metabolite	0.502335	0.819329	0.672197
Biotin	metabolite	0.0296089	0.558024	0.545017
N-Acetylornithine	metabolite	0.951372	0.986837	0.796621
7-Methylguanine	metabolite	0.0362802	0.558024	0.301647
m-Hydroxybenzoate + p-Hydroxybenzoate	metabolite	0.221101	0.785803	1.43399
Homoserine	metabolite	0.339193	0.795308	1.03976
Proline betaine	metabolite	0.299865	0.795308	1.85986
Carnitine	metabolite	0.699326	0.889301	0.535623
Carnosine	metabolite	0.137465	0.726573	0.300579
2-Hydroxybutyrate	metabolite	0.854836	0.955405	0.758064
3-Ureidopropionate	metabolite	0.245715	0.785803	0.489579
N-Acetyl-beta-alanine	metabolite	0.699326	0.889301	1.0695
Saccharopine	metabolite	0.154372	0.726573	0.435529
Indole-3-acetamide	metabolite	0.439423	0.819329	0.772487
Dodecanedioate	metabolite	0.583106	0.848393	1.29162
Anserine + Homocarnosine	metabolite	0.091562	0.726573	0.667974
N-Acetylmuramate	metabolite	0.699326	0.889301	0.891451
N1,N8-Diacetylspermidine	metabolite	0.117491	0.726573	0.26268
4-(beta-Acetylaminoethyl)imidazole	metabolite	0.983782	0.986837	1.11045
Asn	metabolite	0.698801	0.889301	1.39997
Glycerophosphate	metabolite	0.625325	0.861485	0.27503
4-Oxopentanoate	metabolite	0.160729	0.726573	1.44677
Cysteate	metabolite	0.199488	0.779536	0.274731
o-Succinylhomoserine	metabolite	0.292449	0.795308	0.463637
N1-Acetylspermine	metabolite	0.983782	0.986837	1.45317
AMP	metabolite	0.230394	0.785803	0.62915
Mucate	metabolite	0.0834435	0.726573	0.310841
4-Hydroxy-3-methoxymandelate	metabolite	0.0253339	0.545523	0.576499
N-gamma-Ethylglutamine	metabolite	0.528587	0.819329	1.56909
2,5-Dihydroxybenzoate	metabolite	0.36032	0.795308	1.3044
Urocanate	metabolite	0.553477	0.819329	1.01233
2-Isopropylmalate	metabolite	0.127361	0.726573	0.980319
Adenosine	metabolite	0.299865	0.795308	1.02015
3-Methoxytyramine	metabolite	0.451972	0.819329	0.763624
4-Pyridoxate	metabolite	0.791578	0.929744	0.661115
3-Hydroxy-3-methylglutarate	metabolite	0.360276	0.795308	0.350049
Carbamoylaspartate	metabolite	0.237961	0.785803	0.71059
Sarcosine	metabolite	0.582761	0.848393	1.11367
Pelargonate	metabolite	0.823063	0.949462	0.983921
Thiamine monophosphate	metabolite	0.117945	0.726573	0.130706
Adenine	metabolite	0.263552	0.795308	0.829753
N-Carbamylglutamate	metabolite	0.0211971	0.536772	0.405352
N-Acetylmethionine	metabolite	0.791578	0.929744	1.18538
N-epsilon-Acetyllysine	metabolite	0.36032	0.795308	0.872587
Melatonin	metabolite	0.554794	0.819329	0.621265
SAM+	metabolite	0.37105	0.796172	0.713306
PEP	metabolite	0.160413	0.726573	0.393561
Pyridoxamine	metabolite	0.55552	0.819329	0.767512
Decanoate	metabolite	0.338927	0.795308	1.5586
N-Acetylvaline	metabolite	0.775938	0.927276	1.1398
Betaine	metabolite	0.102791	0.726573	1.91825
N-Acetylglucosylamine	metabolite	0.0928028	0.726573	1.23655
Trigonelline	metabolite	0.854705	0.955405	0.503658
N-Acetylleucine	metabolite	0.404595	0.816775	1.85705
N8-Acetylspermidine	metabolite	0.502178	0.819329	0.697133
Xanthopterin	metabolite	0.904506	0.986837	8.13668
2-Hydroxyisobutyrate	metabolite	0.640113	0.861485	0.876309
Cytidine	metabolite	0.173208	0.726573	0.439311
Phosphorylcholine	metabolite	0.302015	0.795308	0.423505
Allantoate	metabolite	0.116135	0.726573	0.611667
N-Acetylglucosamine 1-phosphate	metabolite	0.035683	0.558024	0.344356
SDMA	metabolite	0.316721	0.795308	0.351885
Sebacate	metabolite	0.886847	0.975028	2.04102
N-Acetylhistidine	metabolite	0.299865	0.795308	0.689571
Desthiobiotin	metabolite	0.668891	0.87901	0.837444
Methyl sulfate	metabolite	0.654691	0.870227	1.02722
Guanidinosuccinate	metabolite	0.789302	0.929744	0.544399
6-Aminohexanoate	metabolite	0.699064	0.889301	0.908432
UMP	metabolite	0.0459683	0.593911	0.176323
N-Methylalanine	metabolite	0.698405	0.889301	0.660562
beta-Imidazolelactate	metabolite	0.225508	0.785803	0.0486472
UDP-N-acetylglucosamine	metabolite	0.267831	0.795308	0.190511
Syringate	metabolite	0.543997	0.819329	0
Guanidinoacetate	metabolite	0.372736	0.796172	0.647882
N-Acetylphenylalanine	metabolite	0.609473	0.861485	1.79041
Guanosine	metabolite	0.640082	0.861485	1.54236
Agmatine	metabolite	0.854823	0.955405	0.914504
5-Methylthioadenosine	metabolite	0.669463	0.87901	0.91922
Octylamine	metabolite	0.0138976	0.433835	0.585412
N1,N12-Diacetylspermine	metabolite	0.61066	0.861485	0.656498
Fumarate	metabolite	0.854784	0.955405	0.861716
Phthalate	metabolite	0.0534646	0.639594	1.88427
S7P	metabolite	0.0749263	0.726573	0.120969
ADMA	metabolite	0.983752	0.986837	0.752842
Cysteine S-sulfate	metabolite	0.684059	0.889301	0.799071
Hippurate	metabolite	0.548601	0.819329	5.35654
Terephthalate	metabolite	0.983782	0.986837	1.0116
Alpha-Methylserine	metabolite	0.760002	0.926862	0.768464
Pyridoxine	metabolite	0.476749	0.819329	0.359078
5-Aminolevulinate	metabolite	0.0643125	0.716308	0.425583
3PG + 2PG	metabolite	0.0399462	0.580948	0.372443
Argininosuccinate	metabolite	0.035683	0.558024	0.258389
S-Methylmethionine	metabolite	0.541719	0.819329	7.88467
Pyruvate	metabolite	0.981766	0.986837	0.927216
Gly-Gly	metabolite	0.00904074	0.433835	2.52875
Pyridoxal	metabolite	0.160575	0.726573	0.548526
5-Methyl-2'-deoxycytidine	metabolite	0.163601	0.726573	0.54605
G1P	metabolite	0.460816	0.819329	0.343612
Citraconate	metabolite	0.00983315	0.433835	0.617594
Glycerophosphorylcholine	metabolite	0.752284	0.926862	0.793011
2'-Deoxycytidine	metabolite	0.0233252	0.538146	0.459492
2,3-Pyridinedicarboxylate	metabolite	0.0138714	0.433835	0.582467
Ru5P	metabolite	0.164371	0.726573	0.60542
Glu-Glu	metabolite	0.333997	0.795308	5.21251
1-Aminocyclopropane-1-carboxylate	metabolite	0.837026	0.955405	0.30806
Cytosine	metabolite	0.32875	0.795308	0.338564
Dihydroorotate	metabolite	0.350185	0.795308	0.587655
dTMP	metabolite	0.102791	0.726573	0.607039
N6-Methyl-2'-deoxyadenosine	metabolite	0.50155	0.819329	0.90159
N-Acetylglucosamine 6-phosphate	metabolite	0.00319479	0.433835	0
5-Methoxytryptamine	metabolite	0.308998	0.795308	0.523785
N-Formylaspartate	metabolite	0.261091	0.795308	0.610188
4-Methyl-2-oxopentanoate	metabolite	0.148792	0.726573	1.56316
2-Oxoadipate	metabolite	0.103347	0.726573	0.632001
Synephrine	metabolite	0.440408	0.819329	0.104359
1,3-Diaminopropane	metabolite	0.487442	0.819329	1.89154
N,N-Dimethylglycine	metabolite	0.697848	0.889301	1.04419
Ophthalmate	metabolite	0.702324	0.889611	2.97824
o-Acetylcarnitine	metabolite	0.236896	0.785803	0.468723
Benzoate	metabolite	0.904038	0.986837	5.24187
Serotonin	metabolite	0.302015	0.795308	1.21711
6-Methylaminopurine	metabolite	0.394896	0.816775	0.333274
Cystathionine	metabolite	0.0834435	0.726573	1.33448
ADP	metabolite	0.117308	0.726573	0.195986
Orotate	metabolite	0.541187	0.819329	3.77355
dAMP	metabolite	0.156828	0.726573	inf
CMP	metabolite	0.00901204	0.433835	0.189009
Castanospermine	metabolite	0.407632	0.817797	2.84367
Xanthosine	metabolite	0.983212	0.986837	1.0821
Tartrate	metabolite	0.221062	0.785803	0.234031
Cysteine sulfinate	metabolite	0.361951	0.795308	1.00748
gamma-Glu-2AB	metabolite	0.981766	0.986837	0.630037
o-Hydroxybenzoate	metabolite	0.625304	0.861485	2.06718
Saccharate	metabolite	0.326208	0.795308	0.372599
Taurocyamine	metabolite	0.561085	0.823774	5.32269
N-alpha,N-alpha-Dimethylhistidine	metabolite	0.0692887	0.726573	0.416772
UDP-glucose	metabolite	0.115075	0.726573	0
Leu-Leu-Tyr	metabolite	0.237961	0.785803	0.652415
1-Methylnicotinamide	metabolite	0.770743	0.927276	0.274944
Crotonate	metabolite	0.148938	0.726573	0.141023
p-Aminobenzoate	metabolite	0.372736	0.796172	0.950699
Tetrahydropalmatine	metabolite	0.159384	0.726573	0.984193
2-Deoxyglucose 6-phosphate	metabolite	0.209378	0.785803	0.389424
2'-Deoxyguanosine	metabolite	0.633175	0.861485	1.12777
Hypotaurine	metabolite	0.632908	0.861485	1.14342
1-Methylhistamine	metabolite	0.244148	0.785803	2.24677
Isocitrate	metabolite	0.0782548	0.726573	0
cis-Aconitate	metabolite	0.452188	0.819329	0.417658
Itaconate	metabolite	0.544784	0.819329	0.765704
UDP	metabolite	0.192658	0.779536	0.215331
Histidinol	metabolite	0.478855	0.819329	0.691215
Sorbitol 6-phosphate	metabolite	0.243847	0.785803	0
Prostaglandin F2alpha	metabolite	0.517084	0.819329	0.514423
10-Hydroxydecanoate	metabolite	0.0334043	0.558024	3.78496
TRH	metabolite	0.967069	0.986837	0.855556
Pyridoxamine 5'-phosphate	metabolite	0.0127299	0.433835	0.0509008
3-Hydroxykynurenine	metabolite	0.543997	0.819329	0
Cystine	metabolite	0.979552	0.986837	0.334145
3-Indoxyl sulfate	metabolite	0.628131	0.861485	0.217151
Noradrenaline	metabolite	0.982414	0.986837	0.960076
5-Methylcytosine	metabolite	0.402649	0.816775	0.501804
3-Methylguanine	metabolite	0.426879	0.819329	0.447257
dTDP	metabolite	0.014335	0.433835	0
gamma-Glu-cys	metabolite	0.159561	0.726573	5.07727
IMP	metabolite	0.243847	0.785803	0
Cyclohexylamine	metabolite	0.543997	0.819329	0
Homocarnosine	metabolite	0.723528	0.909336	0.794476
Phe-Phe	metabolite	0.967466	0.986837	0.935356
Trimethylamine N-oxide	metabolite	0.74754	0.925117	0.371724
Melamine	metabolite	0.352936	0.795308	0.75268
ADP-ribose	metabolite	0.777199	0.927276	0.541951
5'-Deoxyadenosine	metabolite	0.729125	0.909966	0.362211
trans-Cinnamate	metabolite	0.243847	0.785803	0
Alliin	metabolite	0.543997	0.819329	0
O-Acetylserine	metabolite	0.357425	0.795308	0
3'-AMP	metabolite	0.543997	0.819329	0
Trehalose 6-phosphate	metabolite	0.357425	0.795308	0
G3P	metabolite	0.543997	0.819329	0
UDP-glucuronate	metabolite	0.357425	0.795308	0
trans-Aconitate	metabolite	0.887486	0.975028	1.29645
beta-Ala-Lys	metabolite	0.0413678	0.580948	0.133197
3-Hydroxyanthranilate	metabolite	0.156828	0.726573	inf
1-Methyladenosine	metabolite	0.65225	0.870227	1.1178
DOPA	metabolite	0.339544	0.795308	0.072759
GMP	metabolite	0.243847	0.785803	0
Harman	metabolite	0.258561	0.795308	1.55255
4-Methyl-5-thiazoleethanol	metabolite	0.97619	0.986837	0.223889
Ectoine	metabolite	0.757276	0.926862	0.320724
CDP	metabolite	0.115075	0.726573	0
Glyoxylate	metabolite	0.543997	0.819329	0
2',3'-cCMP	metabolite	0.357425	0.795308	0
Phosphonoacetate	metabolite	0.628131	0.861485	1.86089
Anthranilate	metabolite	0.723528	0.909336	1.30255
Acetylcholine	metabolite	0.638381	0.861485	0.769283
F1,6P	metabolite	0.543997	0.819329	0
2-Oxobutyrate	metabolite	0.543997	0.819329	0
N-alpha-Benzenolarginine ethylester	metabolite	0.777994	0.927276	0.544043
Cysteine-glutathione disulphide	metabolite	0.543997	0.819329	0
Galacturonate 1-phosphate	metabolite	0.543997	0.819329	0
3-Methyladenine	metabolite	0.543997	0.819329	0
DHAP	metabolite	0.543997	0.819329	0
2-Deoxyribose 1-phosphate	metabolite	0.543997	0.819329	0
O-Phosphoserine	metabolite	0.543997	0.819329	0
Bis(3-aminopropyl)amine	metabolite	0.415907	0.819329	2.30619
Glutathione(red)	metabolite	0.243847	0.785803	0
6-Phosphogluconate	metabolite	0.543997	0.819329	0
1-Amino-1-cyclopentanecarboxylate	metabolite	0.156828	0.726573	inf
*If not detected in the control group (Healthy group), the Fold change was shown as inf.
*a, p-value is calculated by wilcoxon rank sum test

## Sheet: S4
		Number of ASVs
subject id	group	fece	oral	both	not_both	both_ratio
LIE001T1	E	183	86	6	269	0.0218182
LIE002T1	E	311	255	10	566	0.0173611
LIE004T1	E	132	234	10	366	0.0265957
LIE006T1	E	179	209	1	388	0.00257069
LIE007T1	E	204	173	1	377	0.0026455
LIE008T1	E	233	146	20	379	0.0501253
LIE009T1	E	259	232	19	491	0.0372549
LIE010T1	E	193	141	1	334	0.00298507
LIE011T1	E	89	243	4	332	0.0119048
LIE014T1	E	282	189	1	471	0.00211864
LIH001T1	H	274	221	4	495	0.00801603
LIH002T1	H	117	152	2	269	0.00738007
LIH003T1	H	139	157	11	296	0.0358306
LIH004T1	H	131	144	15	275	0.0517241
LIH005T1	H	250	122	3	372	0.008
LIH006T1	H	242	181	4	423	0.00936768
LIH007T1	H	246	147	0	393	0
LIH008T1	H	190	102	5	292	0.016835
LIH009T1	H	178	92	1	270	0.00369004
LIH011T1	H	147	241	1	388	0.00257069
LIH012T1	H	223	194	2	417	0.00477327
LIH013T1	H	254	114	2	368	0.00540541
LIH014T1	H	147	183	9	330	0.0265487
LIH015T1	H	110	172	6	282	0.0208333
LIH016T1	H	217	119	9	336	0.026087
LIH018T1	H	227	210	5	437	0.0113122
LIH019T1	H	197	126	16	323	0.0471976
LIH020T1	H	185	235	17	420	0.0389016
LIH021T1	H	258	448	4	706	0.0056338
LIH023T1	H	400	324	52	724	0.0670103
LIH024T1	H	159	262	3	421	0.00707547
LIH025T1	H	182	235	5	417	0.0118483
LIP012T1	P	142	179	4	321	0.0123077
LIP013T1	P	180	219	2	399	0.00498753
LIP019T1	P	353	214	1	567	0.00176056
LIP020T1	P	248	212	1	460	0.0021692
E, Elderly; H, Healthy; P, Periodontal disease

## Sheet: S5
	Healthy				Elderly
	PearsonR	Pearson, p-value	SpearmanR	Spearman, p-value	PearsonR	Pearson, p-value	SpearmanR	Spearman, p-value
Tyr	0.144291	0.521752	0.232072	0.298688	-0.0559122	0.878074	0.151515	0.676065
Guanine	0.318415	0.148675	0.290796	0.189208	0.0763389	0.833979	0.357576	0.310376
Guanosine	-0.125795	0.576973	-0.124259	0.58167	-0.60005	0.0666593	-0.612121	0.0599721
Adipate	0.195207	0.383987	-0.0288789	0.898486	-0.401441	0.250207	-0.260606	0.467089
Pro	-0.271138	0.22226	-0.33371	0.129073	0.422514	0.223824	0.490909	0.149656
Thr	0.302034	0.171898	0.163185	0.468077	0.276594	0.439154	0.260606	0.467089
Citrulline	-0.220947	0.323093	-0.116883	0.604451	-0.0542029	0.881779	0.2	0.579584
Allantoin	0.243346	0.275152	0.216262	0.333717	0.30611	0.38968	0.236364	0.510885
Malonate	-0.200545	0.370856	-0.0705816	0.754948	0.19238	0.594402	0.272727	0.445838
UMP	0.11647	0.605737	0.41947	0.051973	-0.180963	0.616854	-0.188718	0.60157
Agmatine	-0.169587	0.450554	-0.098556	0.662583	-0.245346	0.494461	-0.175758	0.627188
Phthalate	-0.0907495	0.687951	-0.229814	0.303548	0.218584	0.544045	-0.369697	0.29305
Carnitine	-0.0225223	0.920753	0.305477	0.166821	-0.0801573	0.825778	-0.00606061	0.986743
Ala-Ala	-0.132445	0.55683	-0.00282326	0.990051	0.8581	0.00148925	0.212121	0.556306
o-Acetylcarnitine	-0.0717671	0.750957	0.238366	0.2854	0.307561	0.387322	0.624242	0.0537178
3-Hydroxy-3-methylglutarate	0.193769	0.387566	0.556216	0.00718485	-0.0889893	0.80687	0.0545455	0.881036
Trimethylamine N-oxide	-0.0682258	0.762896	-0.068181	0.763048	-0.203791	0.572265	-0.00625305	0.986322
Homovanillate	0.0275552	0.903118	0.0299266	0.894823	-0.389972	0.26526	-0.139394	0.700932
gamma-Butyrobetaine	0.0367832	0.870903	0.279503	0.207759	-0.0957225	0.792515	-0.406061	0.244282
N6,N6,N6-Trimethyllysine	0.159597	0.478047	0.0411772	0.855629	-0.0860996	0.813047	-0.0552189	0.879576
Ala	0.0983219	0.663339	0.230943	0.301112	0.906672	0.000296169	0.333333	0.346594
Propionate	-0.0730706	0.746576	-0.0784867	0.728454	-0.324639	0.360081	-0.139394	0.700932
Lys	-0.10625	0.637926	-0.0208922	0.926474	0.210978	0.558485	0.539394	0.107593
Gly-Leu	0.0685719	0.761727	0.120046	0.594637	0.404484	0.246295	0.272727	0.445838
Gly	-0.169179	0.45166	-0.0163749	0.942342	0.681164	0.0301068	0.284848	0.425038
N,N-Dimethylglycine	0.268159	0.227581	0.38899	0.0735737	0.294866	0.408198	0.103344	0.776334
cis-Aconitate	-0.100788	0.655393	-0.17678	0.431283	0.289606	0.417001	0.316789	0.37248
Asn	-0.203533	0.36362	-0.0734627	0.745259	0.947736	3.06391e-05	0.288365	0.41909
Trigonelline	-0.0943859	0.676092	-0.126334	0.575328	-0.136765	0.706361	-0.279108	0.434832
Hypoxanthine	-0.0370264	0.870056	0.0502541	0.824241	0.141428	0.696741	-0.0909091	0.802772
Riboflavin	0.0659064	0.770745	-0.0773574	0.732221	0.497686	0.143259	0.2	0.579584
Glycerophosphorylcholine	0.104975	0.641987	0.195852	0.382386	0.715988	0.0198657	0.429638	0.21528
Gly-Gly	-0.178136	0.427698	-0.26844	0.227077	0.73325	0.0158187	0.435616	0.208258
Shikimate	0.138197	0.539667	0.076041	0.736621	0.121534	0.738037	0.300636	0.398644
5-Methoxyindoleacetate	-0.267682	0.228441	-0.3146	0.153874	-0.191357	0.596401	-0.321212	0.365468
1,3-Diaminopropane	-0.167668	0.455769	-0.016539	0.941765	-0.236199	0.511188	-0.14382	0.69182
Putrescine(1,4-Butanediamine)	-0.0455343	0.840533	0.0457369	0.839832	0.480348	0.159965	0.0424242	0.907364
Citrate	-0.11025	0.625249	0.0547713	0.808714	0.458443	0.182676	0.29697	0.404702
2-Isopropylmalate	-0.194465	0.385831	-0.0412196	0.855482	-0.191882	0.595375	-0.236364	0.510885
6-Hydroxyhexanoate	-0.292866	0.185935	-0.0453208	0.841271	0.263537	0.461911	0.243042	0.498653
CMP	0.0553783	0.806633	0.180821	0.420654	-0.289942	0.416436	-0.290051	0.416251
Thymidine	0.491956	0.02004	0.0553207	0.80683	0.187922	0.603133	0.44985	0.192076
Anserine + Homocarnosine	-0.17632	0.432501	-0.214439	0.337907	0.787948	0.00678788	0.717624	0.0194545
Ile	0.266884	0.229884	0.129305	0.566299	0.421701	0.224812	0.321212	0.365468
Dodecanedioate	-0.0880829	0.696693	-0.265951	0.231579	0.377624	0.282006	0.393939	0.259998
4-Oxopentanoate	0.205197	0.359624	0.113006	0.616573	0.0626374	0.863517	0.22511	0.531776
2AB	0.1178	0.601599	0.339356	0.122328	0.457406	0.183795	0.00606061	0.986743
Glu	0.379862	0.0812015	-0.0592885	0.793255	-0.191131	0.596843	0.163636	0.651477
Benzamide	0.286422	0.196254	0.426795	0.0476	-0.144215	0.691009	-0.381818	0.276255
Nicotinate	9.03937e-05	0.999681	-0.0488731	0.829001	0.0977233	0.78826	0.127273	0.726057
N-epsilon-Acetyllysine	-0.0483693	0.830739	-0.154352	0.492813	0.114862	0.752028	0.425534	0.220179
PEP	0.0152789	0.946196	0.0198754	0.930043	0.0250024	0.945341	0.161627	0.655533
N-Acetylglucosamine 1-phosphate	0.0098867	0.96517	0.134746	0.549934	-0.543343	0.104541	-0.669077	0.034369
Ornithine	-0.0605449	0.788969	0.206098	0.357472	0.0441615	0.903585	0.175758	0.627188
Betaine	-0.0656106	0.771747	0.143671	0.523563	0.987302	1.12034e-07	0.248485	0.488776
N1,N12-Diacetylspermine	0.0155405	0.945276	-0.0210707	0.925847	0.147569	0.684131	0.163636	0.651477
N-Acetylornithine	0.134923	0.549405	0.351752	0.108417	-0.089732	0.805284	-0.267478	0.454986
Fumarate	0.0590591	0.794039	0.221909	0.320937	-0.0974935	0.788749	-0.151976	0.675124
Cytosine	-0.0518696	0.81868	0.115464	0.608877	0.214391	0.551988	0.0306772	0.932957
3-Aminoisobutyrate	-0.241339	0.279254	-0.276332	0.21318	0.0737056	0.839642	-0.236364	0.510885
Phe-Phe	0.295655	0.181584	0.130606	0.562367	-0.61022	0.0609947	-0.662617	0.0368064
5-Oxoproline	-0.146033	0.516685	0.0650085	0.773789	0.0165485	0.96381	0.466667	0.173939
N-Acetylaspartate	0.481412	0.0233034	-0.0434783	0.84765	0.358082	0.309642	0.636364	0.0479117
Homoserine	0.145439	0.518409	0.196156	0.381632	0.763878	0.0101124	0.684848	0.0288828
Taurine	0.299749	0.175327	0.221029	0.322908	-0.184301	0.610258	0.139818	0.700057
His	0.156189	0.487616	0.348391	0.11207	-0.0350141	0.923501	0.442424	0.200423
Asp	-0.0462546	0.838042	-0.000564653	0.99801	0.000211504	0.999537	-0.00606061	0.986743
3-Hydroxybutyrate	-0.207896	0.353201	-0.00734049	0.974137	0.179502	0.619749	-0.381818	0.276255
AICAR	-0.0373629	0.868885	-0.127083	0.573047	-0.208598	0.563034	-0.139394	0.700932
Proline betaine	0.0784793	0.728479	0.225502	0.312958	0.187872	0.603231	0.00606061	0.986743
Phosphorylcholine	-0.122726	0.586373	-0.1314	0.559974	-0.198208	0.583056	-0.0306772	0.932957
Spermidine	-0.339027	0.122715	-0.385658	0.0762927	-0.0616384	0.865677	0.369697	0.29305
Urocanate	-0.134427	0.550886	-0.192845	0.389879	-0.096663	0.790514	-0.0181818	0.96024
p-Hydroxyphenylacetate	0.549284	0.00810287	0.272041	0.220664	-0.436356	0.207397	-0.442424	0.200423
Threonate	0.234862	0.292751	0.190288	0.396315	0.396106	0.257149	-0.321212	0.365468
Creatine	0.0595608	0.792326	0.00846979	0.970159	0.756727	0.0112878	0.212121	0.556306
Cytidine	-0.212794	0.341714	-0.0197628	0.930438	-0.109457	0.763411	-0.00606061	0.986743
Sarcosine	-0.0176639	0.937812	0.129106	0.566904	0.218489	0.544225	0.0545455	0.881036
Glu-Glu	0.122356	0.587512	0.173866	0.439036	0.239732	0.504701	-0.291795	0.413327
Malate	-0.217508	0.330871	-0.173348	0.44042	-0.0589639	0.871464	-0.151515	0.676065
4-Methyl-2-oxopentanoate	-0.227923	0.307652	-0.000603372	0.997874	0.0318794	0.930335	0.00613543	0.986579
G1P	0.102053	0.651333	0.0982412	0.663599	-0.111119	0.759907	-0.337449	0.3403
N-Acetylneuraminate	-0.0239754	0.915658	0.294184	0.18387	-0.138727	0.702307	-0.239282	0.505525
Adenosine	-0.352671	0.107434	-0.134952	0.549318	-0.531001	0.114264	-0.151515	0.676065
Indole-3-acetaldehyde	0.138437	0.538955	0.0951306	0.673672	0.0923288	0.799744	0.127273	0.726057
Val	0.0589211	0.79451	0.136081	0.54595	0.611968	0.060054	0.490909	0.149656
Diethanolamine	0.549913	0.00801579	0.480519	0.023598	-0.510884	0.131287	-0.0424242	0.907364
Lactate	0.352604	0.107506	-0.108978	0.629268	0.206629	0.566807	0.2	0.579584
N-Acetyl-beta-alanine	0.110042	0.625905	0.168243	0.454202	0.696761	0.0251589	0.624242	0.0537178
2-Hydroxybutyrate	0.0277033	0.9026	0.107849	0.632846	-0.275013	0.441881	-0.478788	0.161523
Succinate	0.266675	0.230264	-0.0739695	0.743559	0.493396	0.147289	-0.0181818	0.96024
alpha-Aminoadipate	-0.0101088	0.964388	-0.178995	0.425438	-0.0242433	0.946999	0.10303	0.776998
N1-Acetylspermidine	-0.292847	0.185963	-0.373542	0.0868195	-0.251219	0.483848	-0.300636	0.398644
N-Acetylputrescine	-0.167716	0.45564	0.12087	0.592091	0.322507	0.363429	-0.175758	0.627188
Butyrate	-0.227409	0.308775	-0.324675	0.140414	-0.0517706	0.887055	0.0545455	0.881036
Cadaverine	-0.133549	0.553517	-0.308865	0.161928	0.664029	0.0362638	0.406061	0.244282
Adenine	-0.156263	0.487405	0.00734049	0.974137	0.90977	0.000259751	0.272727	0.445838
Sebacate	-0.189113	0.399292	-0.282891	0.202071	0.231341	0.520167	-0.0666667	0.854813
1-Methyl-2-pyrrolidinone	0.152423	0.498299	0.448276	0.036405	-0.0353028	0.922871	-0.10303	0.776998
GABA	0.60494	0.00285743	0.426313	0.0478788	0.9527	2.06807e-05	0.333333	0.346594
Creatinine	-0.0856892	0.704572	0.0435274	0.84748	0.0429599	0.906198	-0.0545455	0.881036
Met	-0.532553	0.0107229	-0.516192	0.0139193	-0.183977	0.610898	0.0181818	0.96024
Mucate	0.105284	0.641001	-0.0487866	0.8293	-0.281598	0.43057	-0.373485	0.287744
Phe	-0.0468057	0.836138	0.306606	0.165179	0.376441	0.28364	0.369697	0.29305
N-Acetylglutamate	0.313201	0.155813	0.295859	0.181268	-0.0622203	0.864419	0.2	0.579584
3-Methylhistidine	-0.197658	0.377924	-0.127047	0.573156	0.786716	0.00693586	0.757576	0.0111434
Isopropanolamine	0.0214733	0.924434	0.101073	0.654478	0.862714	0.00131243	0.806061	0.00486206
Hydroxyproline	0.282696	0.202395	0.141768	0.529135	0.0996481	0.784171	0.187879	0.603218
Azelate	-0.13657	0.544494	0.0333145	0.882991	-0.140488	0.698676	-0.115152	0.75142
Melatonin	-0.0815146	0.718383	0.0630309	0.780505	-0.225985	0.53014	-0.493991	0.146725
Glycolate	-0.169469	0.450872	-0.131564	0.559479	0.0827052	0.820315	0.030303	0.933773
N1,N8-Diacetylspermidine	-0.15614	0.487753	-0.287662	0.194239	0.0778137	0.830809	0.212121	0.556306
2,5-Dihydroxybenzoate	-0.0416225	0.854084	-0.0161991	0.94296	0.913172	0.000223687	0.281387	0.430931
3-Phenylpropionate	-0.334343	0.128304	-0.149633	0.506287	0.970438	3.2244e-06	0.381818	0.276255
Biotin	-0.206327	0.356928	-0.335968	0.126344	0.297365	0.404047	0.565352	0.0885368
5-Hydroxyindoleacetate	-0.560137	0.00670482	-0.496891	0.0186446	-0.672842	0.0330001	-0.345455	0.328227
Pipecolate	-0.171379	0.445711	-0.173348	0.44042	-0.00847032	0.981473	0.0545455	0.881036
3-(4-Hydroxyphenyl)propionate	-0.05719	0.800428	0.212874	0.341529	-0.7325	0.0159813	-0.648485	0.0425401
Glycerophosphate	-0.0505148	0.823343	0.251555	0.25877	0.0513236	0.888025	0.309091	0.384841
Desthiobiotin	0.0832582	0.712604	-0.00907031	0.968045	0.00845814	0.981499	-0.145897	0.687557
Glycerate	0.133057	0.554992	0.083004	0.713446	-0.0357912	0.921807	-0.0424242	0.907364
Inosine	0.00302482	0.989341	0.0141967	0.950002	-0.742052	0.0139942	-0.680854	0.0302112
o-Succinylhomoserine	0.0211227	0.925664	0.0515802	0.819676	0.555233	0.0956851	0.627015	0.0523506
3-Hydroxypropionate	-0.323606	0.141802	-0.386787	0.0753628	-0.121119	0.738904	0.127273	0.726057
2-Hydroxypentanoate	0.280098	0.206753	0.296443	0.180368	0.324815	0.359805	0.224242	0.533401
Urate	-0.122447	0.587233	-0.259176	0.244133	-0.200742	0.578148	-0.0545455	0.881036
5-Aminolevulinate	-0.0728647	0.747267	-0.0505783	0.823125	-0.123534	0.733856	0.0972649	0.789235
Choline	0.221884	0.320993	0.0705816	0.754948	-0.154353	0.670282	0.0424242	0.907364
N-Acetylglucosamine	-0.0300079	0.894539	0.314512	0.153997	-0.229168	0.524204	-0.0545455	0.881036
Leu	0.13938	0.536167	0.229814	0.303548	0.468826	0.171687	0.284848	0.425038
Glucosamine	-0.0222029	0.921874	0.227634	0.308284	-0.303117	0.394569	-0.187879	0.603218
Carnosine	-0.0183955	0.935241	0.340582	0.120898	0.387	0.269239	0.548808	0.100409
Trp	0.161831	0.471826	0.3114	0.158333	0.858742	0.00146367	0.437692	0.20585
Urea	-0.0611467	0.786918	0.044734	0.843302	-0.118287	0.744838	-0.29697	0.404702
Histamine	-0.135072	0.54896	-0.362868	0.0969581	-0.218447	0.544305	0.139394	0.700932
3PG + 2PG	-0.252417	0.257086	-0.126635	0.574411	-0.4189	0.228231	-0.498436	0.142561
N-gamma-Ethylglutamine	0.366822	0.0931052	0.254946	0.252188	0.278979	0.435053	-0.0424242	0.907364
Uridine	0.432796	0.0442347	0.324675	0.140414	-0.0237743	0.948023	0.357576	0.310376
Hexanoate	-0.106668	0.636595	-0.171283	0.445968	0.0512673	0.888147	0.21474	0.551325
Gln	-0.0226961	0.920144	0.148925	0.508324	-0.169375	0.639939	-0.139394	0.700932
Indole-3-acetamide	-0.187183	0.40421	-0.0503109	0.824045	-0.0254636	0.944334	-0.10303	0.776998
threo-beta-methylaspartate	-0.206116	0.357429	-0.243144	0.275562	-0.00966336	0.978863	0.224242	0.533401
Thymine	-0.286682	0.195831	-0.040147	0.859206	0.100547	0.782264	-0.030303	0.933773
Indole-3-acetate	0.513168	0.0145873	0.214104	0.33868	-0.0926082	0.799148	0.454545	0.186905
m-Hydroxybenzoate + p-Hydroxybenzoate	0.0962843	0.66993	0.0131354	0.953736	-0.171639	0.635407	-0.612121	0.0599721
Arg	0.0815993	0.718102	0.131564	0.559479	0.144105	0.691236	0.284848	0.425038
2-Hydroxy-4-methylpentanoate	0.134228	0.551481	0.174478	0.437402	0.213432	0.55381	0.12766	0.72525
Pentanoate + 3-Methylbutanoate	-0.24946	0.26289	-0.165443	0.461856	-0.035293	0.922893	-0.00606061	0.986743
AMP	-0.143958	0.522724	-0.0610738	0.787166	-0.0516711	0.887271	-0.148697	0.681823
SAM+	-0.0755585	0.738235	0.185693	0.408028	-0.201232	0.577202	-0.333333	0.346594
Ser	-0.0309904	0.891106	-0.112366	0.618583	-0.0944384	0.795249	-0.0424242	0.907364
beta-Ala	-0.0926868	0.681624	0.140599	0.532573	0.847388	0.00196563	0.151515	0.676065
7-Methylguanine	-0.00763891	0.973086	0.0436015	0.847223	0.154945	0.669078	0.030303	0.933773
5-Aminovalerate	0.249918	0.261986	0.335968	0.126344	-0.230322	0.522057	-0.284848	0.425038
P-value is calculated by no correlation test
